# Supplementary material for: A new species of Lathys from Turkey (Araneae, Dictynidae)
Source: Zookeys. 2016 Nov 16;(632):35–45. doi: 10.3897/zookeys.632.10130 (PMC5126543; doi:10.3897/zookeys.632.10130)
Supplement: XML Treatment for Lathys ankaraensis [file zookeys.632.10130-treatment1.xml]

<!DOCTYPE tp:taxon-treatment
  PUBLIC "-//TaxonX//DTD Taxonomic Treatment Publishing DTD v0 20100105//EN" "tax-treatment-NSO.dtd">
<tp:taxon-treatment xmlns:tp="http://www.plazi.org/taxpub"><tp:treatment-meta><kwd-group><label>Taxon classification</label><kwd><named-content content-type="kingdom">Animalia</named-content></kwd><kwd><named-content content-type="order">Araneae</named-content></kwd><kwd><named-content content-type="family">Dictynidae</named-content></kwd></kwd-group><mixed-citation publication-type="journal"><person-group><name><surname>Özkütük</surname><given-names>Recep Sulhi</given-names></name><name><surname>Marusik</surname><given-names>Yuri M.</given-names></name><name><surname>Elverici</surname><given-names>Mert</given-names></name><name><surname>Kunt</surname><given-names>Kadir Boğaç</given-names></name></person-group><article-title>A new species of <italic><tp:taxon-name><tp:taxon-name-part taxon-name-part-type="genus">Lathys</tp:taxon-name-part></tp:taxon-name></italic> from Turkey (<tp:taxon-name><tp:taxon-name-part taxon-name-part-type="order">Araneae</tp:taxon-name-part></tp:taxon-name>, <tp:taxon-name><tp:taxon-name-part taxon-name-part-type="family">Dictynidae</tp:taxon-name-part></tp:taxon-name>)</article-title><source>Zookeys</source><day>16</day><month>11</month><year>2016</year><volume>2016</volume><issue>632</issue><fpage>35</fpage><lpage>45</lpage><pub-id pub-id-type="doi">10.3897/zookeys.632.10130</pub-id></mixed-citation></tp:treatment-meta><tp:nomenclature><tp:taxon-name>
            <tp:taxon-name-part taxon-name-part-type="genus">Lathys</tp:taxon-name-part>
            <tp:taxon-name-part taxon-name-part-type="species">ankaraensis</tp:taxon-name-part>
            <object-id xmlns:xlink="http://www.w3.org/1999/xlink" content-type="zoobank" xlink:type="simple">http://zoobank.org/23A710E1-61A5-4415-B5C6-DC256FAB07B2</object-id>
          </tp:taxon-name><tp:taxon-status xmlns:xlink="http://www.w3.org/1999/xlink" xlink:type="simple">sp. n.</tp:taxon-status><xref ref-type="fig" rid="F2">Figs 2–5</xref><xref ref-type="fig" rid="F3">, 8–11</xref><xref ref-type="fig" rid="F4">, 17–19</xref><xref ref-type="fig" rid="F5">, 22–28</xref><xref ref-type="fig" rid="F6">, 31–35</xref><xref ref-type="fig" rid="F7">, 37–40</xref></tp:nomenclature><tp:treatment-sec sec-type="material" id="SECID0EEMAC"><title>Material examined.</title><p>Holotype ♂ (<abbrev xmlns:xlink="http://www.w3.org/1999/xlink" content-type="institution" xlink:title="Anadolu University Zoological Museum (Eskişehir, Turkey)" id="ABBRID0EKMAC" xlink:type="simple">AUZM</abbrev>) Ankara Province, Çankaya Disctrict, Türkkonut, Dodurga Village (<named-content xmlns:xlink="http://www.w3.org/1999/xlink" content-type="dwc:verbatimCoordinates" xlink:type="simple"><named-content content-type="geo-json" specific-use="{&#34;type&#34;:&#34;Point&#34;,&#34;coordinates&#34;:[32.589939,40.007225]}" id="NCID0ESMAC" xlink:type="simple">40°0'26.01"N; 32°35'23.78"E</named-content></named-content>), 1090 m, 27 May 2012, M. Elverici leg. Paratypes 6♂, 13♀ (<abbrev xmlns:xlink="http://www.w3.org/1999/xlink" content-type="institution" xlink:title="Anadolu University Zoological Museum (Eskişehir, Turkey)" id="ABBRID0EXMAC" xlink:type="simple">AUZM</abbrev>); ♂, 2♀ (<named-content xmlns:xlink="http://www.w3.org/1999/xlink" content-type="dwc:institutional_code" xlink:type="simple">ZMMU</named-content>) same data as holotype; 5♀ (<named-content xmlns:xlink="http://www.w3.org/1999/xlink" content-type="dwc:institutional_code" xlink:type="simple">ZMMU</named-content>) Eskişehir Province, Centrum, Meşelik Area (<named-content xmlns:xlink="http://www.w3.org/1999/xlink" content-type="dwc:verbatimCoordinates" xlink:type="simple"><named-content content-type="geo-json" specific-use="{&#34;type&#34;:&#34;Point&#34;,&#34;coordinates&#34;:[30.488056,39.723611]}" id="NCID0EPNAC" xlink:type="simple">39°43'25’’N; 30°29'17’’E</named-content></named-content>), 980 m, young pine stand with oak shrubs, 26 September 2010, Y.M. Marusik leg.; 2♀ (<named-content xmlns:xlink="http://www.w3.org/1999/xlink" content-type="dwc:institutional_code" xlink:type="simple">ZMMU</named-content>) Eskişehir Province, Çatacık Forests (<named-content xmlns:xlink="http://www.w3.org/1999/xlink" content-type="dwc:verbatimCoordinates" xlink:type="simple"><named-content content-type="geo-json" specific-use="{&#34;type&#34;:&#34;Point&#34;,&#34;coordinates&#34;:[31.139444,39.931667]}" id="NCID0E6NAC" xlink:type="simple">39°55'54’’N; 31°08'22’’E</named-content></named-content>), 1190 m, pine stand with few oaks, 27 September 2010, Y.M. Marusik leg.; 2♂ (<named-content xmlns:xlink="http://www.w3.org/1999/xlink" content-type="dwc:institutional_code" xlink:type="simple">ZMMU</named-content>) Ankara Province, Çamlıdere District (<named-content xmlns:xlink="http://www.w3.org/1999/xlink" content-type="dwc:verbatimCoordinates" xlink:type="simple"><named-content content-type="geo-json" specific-use="{&#34;type&#34;:&#34;Point&#34;,&#34;coordinates&#34;:[32.500000,40.545150]}" id="NCID0EPOAC" xlink:type="simple">40°32'42.54"N; 32°30'0.00"E</named-content></named-content>), 960 m, litter under <italic><tp:taxon-name><tp:taxon-name-part taxon-name-part-type="genus">Pinus</tp:taxon-name-part></tp:taxon-name></italic> trees, 28 May 2009, Y.M. Marusik leg.; 2♀ 2 juv. (<named-content xmlns:xlink="http://www.w3.org/1999/xlink" content-type="dwc:institutional_code" xlink:type="simple">ZMMU</named-content>) Ankara Province, Çankaya District, Dodurga Village (<named-content xmlns:xlink="http://www.w3.org/1999/xlink" content-type="dwc:verbatimCoordinates" xlink:type="simple"><named-content content-type="geo-json" specific-use="{&#34;type&#34;:&#34;Point&#34;,&#34;coordinates&#34;:[32.668306,39.821167]}" id="NCID0EGPAC" xlink:type="simple">39°49'16.20"N; 32°40'5.90"E</named-content></named-content>), 1080 m, shrubby oak stands in steppe, sifting litter, 1 January 2013, Y.M. Marusik leg.; 2♀ (<abbrev xmlns:xlink="http://www.w3.org/1999/xlink" content-type="institution" xlink:title="Anadolu University Zoological Museum (Eskişehir, Turkey)" id="ABBRID0ELPAC" xlink:type="simple">AUZM</abbrev>) Sivas Province, İmranlı District, Yapraklıpınar Village (<named-content xmlns:xlink="http://www.w3.org/1999/xlink" content-type="dwc:verbatimCoordinates" xlink:type="simple"><named-content content-type="geo-json" specific-use="{&#34;type&#34;:&#34;Point&#34;,&#34;coordinates&#34;:[38.084375,39.798036]}" id="NCID0ETPAC" xlink:type="simple">39°47'52.93"N; 38°5'3.75"E</named-content></named-content>), 1700 m, 14 October 2015, K.B. Kunt leg.; 3♂, 2♀ (<abbrev xmlns:xlink="http://www.w3.org/1999/xlink" content-type="institution" xlink:title="Anadolu University Zoological Museum (Eskişehir, Turkey)" id="ABBRID0EYPAC" xlink:type="simple">AUZM</abbrev>) Sivas Province, Gemerek District, İkizce Village (<named-content xmlns:xlink="http://www.w3.org/1999/xlink" content-type="dwc:verbatimCoordinates" xlink:type="simple"><named-content content-type="geo-json" specific-use="{&#34;type&#34;:&#34;Point&#34;,&#34;coordinates&#34;:[36.173189,39.214678]}" id="NCID0EBAAE" xlink:type="simple">39°12'52.84"N; 36°10'23.48"E</named-content></named-content>), 1290 m, shrubby oak stands in steppe, 20 November 2015, K.B. Kunt leg.; 2♂, 5♀ (<abbrev xmlns:xlink="http://www.w3.org/1999/xlink" content-type="institution" xlink:title="Anadolu University Zoological Museum (Eskişehir, Turkey)" id="ABBRID0EGAAE" xlink:type="simple">AUZM</abbrev>) Kayseri Province, Pınarbaşı District, Kazancık Village (<named-content xmlns:xlink="http://www.w3.org/1999/xlink" content-type="dwc:verbatimCoordinates" xlink:type="simple"><named-content content-type="geo-json" specific-use="{&#34;type&#34;:&#34;Point&#34;,&#34;coordinates&#34;:[36.565258,39.061461]}" id="NCID0EOAAE" xlink:type="simple">39°3'41.26"N; 36°33'54.93"E</named-content></named-content>), 1600 m, 29 April 2016, K.B. Kunt leg.</p></tp:treatment-sec><tp:treatment-sec sec-type="etymology" id="SECID0ETAAE"><title>Derivatio nominis.</title><p>The specific name is a toponym that refers to the type locality, Ankara, capital city of the Republic of Turkey.</p></tp:treatment-sec><tp:treatment-sec sec-type="diagnosis" id="SECID0EYAAE"><title>Diagnosis.</title><p>
            <italic><tp:taxon-name><tp:taxon-name-part taxon-name-part-type="genus">Lathys</tp:taxon-name-part> <tp:taxon-name-part taxon-name-part-type="species">ankaraensis</tp:taxon-name-part></tp:taxon-name></italic> sp. n. belongs to the <italic><tp:taxon-name><tp:taxon-name-part taxon-name-part-type="species">humilis</tp:taxon-name-part></tp:taxon-name></italic> species group represented by two species in the West Palaearctic, <italic><tp:taxon-name><tp:taxon-name-part taxon-name-part-type="genus">Lathys</tp:taxon-name-part> <tp:taxon-name-part taxon-name-part-type="species">humilis</tp:taxon-name-part></tp:taxon-name></italic> (Blackwall, 1855) and <italic><tp:taxon-name><tp:taxon-name-part taxon-name-part-type="genus">Lathys</tp:taxon-name-part> <tp:taxon-name-part taxon-name-part-type="species">nielseni</tp:taxon-name-part></tp:taxon-name></italic> (Schenkel, 1932). It can be distinguished from the congeners by a combination of the following characters: having white guanine spots on dorsum of abdomen (absent in <italic><tp:taxon-name><tp:taxon-name-part taxon-name-part-type="genus">Lathys</tp:taxon-name-part> <tp:taxon-name-part taxon-name-part-type="species">nielseni</tp:taxon-name-part></tp:taxon-name></italic>), longer copulatory ducts (<italic><abbrev xmlns:xlink="http://www.w3.org/1999/xlink" xlink:title="copulatory ducts" id="ABBRID0ERCAE" xlink:type="simple">Cd</abbrev></italic>) with a series of loops (Figs <xref ref-type="fig" rid="F4">18</xref>, <xref ref-type="fig" rid="F5">24</xref>, <xref ref-type="fig" rid="F7">39</xref>) (single loop in the congeners), partially fused atria (<italic><abbrev xmlns:xlink="http://www.w3.org/1999/xlink" xlink:title="atrium" id="ABBRID0ECDAE" xlink:type="simple">At</abbrev></italic>, separated in <italic><tp:taxon-name><tp:taxon-name-part taxon-name-part-type="genus">Lathys</tp:taxon-name-part> <tp:taxon-name-part taxon-name-part-type="species">humilis</tp:taxon-name-part></tp:taxon-name></italic>), wider septum (<italic><abbrev xmlns:xlink="http://www.w3.org/1999/xlink" xlink:title="septum" id="ABBRID0ERDAE" xlink:type="simple">Se</abbrev></italic>) occupying anterior half of fovea (thin and long in <italic><tp:taxon-name><tp:taxon-name-part taxon-name-part-type="genus">Lathys</tp:taxon-name-part> <tp:taxon-name-part taxon-name-part-type="species">humilis</tp:taxon-name-part></tp:taxon-name></italic>), and straight posterior tip of conductor (<italic><abbrev xmlns:xlink="http://www.w3.org/1999/xlink" xlink:title="posterior tip of conductor" id="ABBRID0EAEAE" xlink:type="simple">Tc</abbrev></italic>) (slightly bent in <italic><tp:taxon-name><tp:taxon-name-part taxon-name-part-type="genus">Lathys</tp:taxon-name-part> <tp:taxon-name-part taxon-name-part-type="species">humilis</tp:taxon-name-part></tp:taxon-name></italic>, cf. Figs <xref ref-type="fig" rid="F3">10</xref> and <xref ref-type="fig" rid="F3">14</xref>).</p><fig id="F2" position="float" orientation="portrait"><label>Figures 2–7.</label><caption><p>Habitus of <italic><tp:taxon-name><tp:taxon-name-part taxon-name-part-type="genus">Lathys</tp:taxon-name-part> <tp:taxon-name-part taxon-name-part-type="species">ankaraensis</tp:taxon-name-part></tp:taxon-name></italic> sp. n. (<bold>2–5</bold>), <italic><tp:taxon-name><tp:taxon-name-part taxon-name-part-type="genus">Lathys</tp:taxon-name-part> <tp:taxon-name-part taxon-name-part-type="species">humilis</tp:taxon-name-part></tp:taxon-name></italic> (from Turkey <bold>6</bold>) and <italic><tp:taxon-name><tp:taxon-name-part taxon-name-part-type="genus">Lathys</tp:taxon-name-part> <tp:taxon-name-part taxon-name-part-type="species">stigmatisata</tp:taxon-name-part></tp:taxon-name></italic> (from Crimea <bold>7</bold>). <bold>2, 7</bold> male, dorsal <bold>3</bold> male, ventral <bold>4, 6</bold> female, dorsal <bold>5</bold> female, ventral.</p></caption><graphic xmlns:xlink="http://www.w3.org/1999/xlink" xlink:href="zookeys-632-035-g002.jpg" position="float" orientation="portrait" xlink:type="simple" id="oo_111090.jpg"/></fig><fig id="F3" position="float" orientation="portrait"><label>Figures 8–16.</label><caption><p>Male palps of <italic><tp:taxon-name><tp:taxon-name-part taxon-name-part-type="genus">Lathys</tp:taxon-name-part> <tp:taxon-name-part taxon-name-part-type="species">ankaraensis</tp:taxon-name-part></tp:taxon-name></italic> sp. n. (<bold>8–11</bold>), <italic><tp:taxon-name><tp:taxon-name-part taxon-name-part-type="genus">Lathys</tp:taxon-name-part> <tp:taxon-name-part taxon-name-part-type="species">humilis</tp:taxon-name-part></tp:taxon-name></italic> (from Turkey <bold>12–15</bold>) and <italic><tp:taxon-name><tp:taxon-name-part taxon-name-part-type="genus">Lathys</tp:taxon-name-part> <tp:taxon-name-part taxon-name-part-type="species">stigmatisata</tp:taxon-name-part></tp:taxon-name></italic> (from Crimea <bold>16</bold>). <bold>8, 13</bold> prolateral <bold>9, 12</bold> ventral <bold>10, 14, 16</bold> retrolateral <bold>11, 15</bold> tibia, tip of conductor and base of cymbium, dorso-retrolateral. Abbreviations: <abbrev xmlns:xlink="http://www.w3.org/1999/xlink" id="ABBRID0EDIAE" xlink:type="simple">Da<def><p> dorsal apophysis</p></def></abbrev>; <abbrev xmlns:xlink="http://www.w3.org/1999/xlink" id="ABBRID0EJIAE" xlink:type="simple">Ra<def><p> retrolateral apophysis</p></def></abbrev>; <abbrev xmlns:xlink="http://www.w3.org/1999/xlink" id="ABBRID0EPIAE" xlink:type="simple">Sl<def><p> loop of seminal duct</p></def></abbrev>; <abbrev xmlns:xlink="http://www.w3.org/1999/xlink" id="ABBRID0EVIAE" xlink:type="simple">Tc<def><p> posterior tip of conductor</p></def></abbrev>; <abbrev xmlns:xlink="http://www.w3.org/1999/xlink" id="ABBRID0E3IAE" xlink:type="simple">Va<def><p> ventral apophysis</p></def></abbrev>.</p></caption><graphic xmlns:xlink="http://www.w3.org/1999/xlink" xlink:href="zookeys-632-035-g003.jpg" position="float" orientation="portrait" xlink:type="simple" id="oo_111091.jpg"/></fig><fig id="F4" position="float" orientation="portrait"><label>Figures 17–21.</label><caption><p>Epigynes of <italic><tp:taxon-name><tp:taxon-name-part taxon-name-part-type="genus">Lathys</tp:taxon-name-part> <tp:taxon-name-part taxon-name-part-type="species">ankaraensis</tp:taxon-name-part></tp:taxon-name></italic> sp. n. (<bold>17–19</bold>) and <italic><tp:taxon-name><tp:taxon-name-part taxon-name-part-type="genus">Lathys</tp:taxon-name-part> <tp:taxon-name-part taxon-name-part-type="species">stigmatisata</tp:taxon-name-part></tp:taxon-name></italic> (from Crimea <bold>20–21</bold>). <bold>17, 20</bold> ventral <bold>18, 21</bold> dorsal <bold>19</bold> schematic drawing of insemination duct. Abbreviations: <abbrev xmlns:xlink="http://www.w3.org/1999/xlink" id="ABBRID0ENKAE" xlink:type="simple">Cd<def><p> copulatory ducts</p></def></abbrev>; <abbrev xmlns:xlink="http://www.w3.org/1999/xlink" id="ABBRID0ETKAE" xlink:type="simple">Cp<def><p> other coils</p></def></abbrev>; <abbrev xmlns:xlink="http://www.w3.org/1999/xlink" id="ABBRID0EZKAE" xlink:type="simple">Fo<def><p> fovea</p></def></abbrev>; <abbrev xmlns:xlink="http://www.w3.org/1999/xlink" id="ABBRID0E6KAE" xlink:type="simple">Re<def><p> Reseptacle</p></def></abbrev>.</p></caption><graphic xmlns:xlink="http://www.w3.org/1999/xlink" xlink:href="zookeys-632-035-g004.jpg" position="float" orientation="portrait" xlink:type="simple" id="oo_111092.jpg"/></fig><fig id="F5" position="float" orientation="portrait"><label>Figures 22–30.</label><caption><p>Copulatory organs of <italic><tp:taxon-name><tp:taxon-name-part taxon-name-part-type="genus">Lathys</tp:taxon-name-part> <tp:taxon-name-part taxon-name-part-type="species">ankaraensis</tp:taxon-name-part></tp:taxon-name></italic> sp. n. (<bold>22–28</bold>), <italic><tp:taxon-name><tp:taxon-name-part taxon-name-part-type="genus">Lathys</tp:taxon-name-part> <tp:taxon-name-part taxon-name-part-type="species">humilis</tp:taxon-name-part></tp:taxon-name></italic> (from Turkey <bold>29</bold>) and <italic><tp:taxon-name><tp:taxon-name-part taxon-name-part-type="genus">Lathys</tp:taxon-name-part> <tp:taxon-name-part taxon-name-part-type="species">nielseni</tp:taxon-name-part></tp:taxon-name></italic> (from Finland <bold>30</bold>).</p></caption><graphic xmlns:xlink="http://www.w3.org/1999/xlink" xlink:href="zookeys-632-035-g005.jpg" position="float" orientation="portrait" xlink:type="simple" id="oo_111093.jpg"/></fig><fig id="F6" position="float" orientation="portrait"><label>Figures 31–36.</label><caption><p>Male palps of <italic><tp:taxon-name><tp:taxon-name-part taxon-name-part-type="genus">Lathys</tp:taxon-name-part> <tp:taxon-name-part taxon-name-part-type="species">ankaraensis</tp:taxon-name-part></tp:taxon-name></italic> sp. n. (<bold>31–35</bold>) and <italic><tp:taxon-name><tp:taxon-name-part taxon-name-part-type="genus">Lathys</tp:taxon-name-part> <tp:taxon-name-part taxon-name-part-type="species">stigmatisata</tp:taxon-name-part></tp:taxon-name></italic> (from Crimea <bold>36</bold>). <bold>31</bold> posterior-retrolateral <bold>32</bold> prolateral <bold>33, 36</bold> dorso-retrolateral <bold>34</bold> ventral <bold>35</bold> dorsal. Abbreviations: <abbrev xmlns:xlink="http://www.w3.org/1999/xlink" id="ABBRID0EFOAE" xlink:type="simple">Da<def><p> dorsal apophysis</p></def></abbrev>; <abbrev xmlns:xlink="http://www.w3.org/1999/xlink" id="ABBRID0ELOAE" xlink:type="simple">Pc<def><p> posterior arm of conductor</p></def></abbrev>; <abbrev xmlns:xlink="http://www.w3.org/1999/xlink" id="ABBRID0EROAE" xlink:type="simple">Ra<def><p> retrolateral apophysis</p></def></abbrev>; <abbrev xmlns:xlink="http://www.w3.org/1999/xlink" id="ABBRID0EXOAE" xlink:type="simple">Va<def><p> ventral apophysis</p></def></abbrev>.</p></caption><graphic xmlns:xlink="http://www.w3.org/1999/xlink" xlink:href="zookeys-632-035-g006.jpg" position="float" orientation="portrait" xlink:type="simple" id="oo_111094.jpg"/></fig><fig id="F7" position="float" orientation="portrait"><label>Figures 37–42.</label><caption><p>Epigynes of <italic><tp:taxon-name><tp:taxon-name-part taxon-name-part-type="genus">Lathys</tp:taxon-name-part> <tp:taxon-name-part taxon-name-part-type="species">ankaraensis</tp:taxon-name-part></tp:taxon-name></italic> sp. n. (<bold>37–40</bold>), <italic><tp:taxon-name><tp:taxon-name-part taxon-name-part-type="genus">Lathys</tp:taxon-name-part> <tp:taxon-name-part taxon-name-part-type="species">humilis</tp:taxon-name-part></tp:taxon-name></italic> (from Crimea <bold>41</bold>) and <italic><tp:taxon-name><tp:taxon-name-part taxon-name-part-type="genus">Lathys</tp:taxon-name-part> <tp:taxon-name-part taxon-name-part-type="species">nielseni</tp:taxon-name-part></tp:taxon-name></italic> (from Finland <bold>42</bold>). <bold>37–38, 41–42</bold> ventral <bold>39</bold> dorsal <bold>40</bold> receptacle with gland; dorsal. Abbreviations: <abbrev xmlns:xlink="http://www.w3.org/1999/xlink" id="ABBRID0EUQAE" xlink:type="simple">At<def><p> atrium</p></def></abbrev>; <abbrev xmlns:xlink="http://www.w3.org/1999/xlink" id="ABBRID0E1QAE" xlink:type="simple">Cd<def><p> copulatory ducts</p></def></abbrev>; <abbrev xmlns:xlink="http://www.w3.org/1999/xlink" id="ABBRID0EARAE" xlink:type="simple">Cp<def><p> posterior coils</p></def></abbrev>; <abbrev xmlns:xlink="http://www.w3.org/1999/xlink" id="ABBRID0EGRAE" xlink:type="simple">Fo<def><p> fovea</p></def></abbrev>; <abbrev xmlns:xlink="http://www.w3.org/1999/xlink" id="ABBRID0EMRAE" xlink:type="simple">Re<def><p> Reseptacle</p></def></abbrev>; <abbrev xmlns:xlink="http://www.w3.org/1999/xlink" id="ABBRID0ESRAE" xlink:type="simple">Se<def><p> septum</p></def></abbrev>.</p></caption><graphic xmlns:xlink="http://www.w3.org/1999/xlink" xlink:href="zookeys-632-035-g007.jpg" position="float" orientation="portrait" xlink:type="simple" id="oo_111095.jpg"/></fig></tp:treatment-sec><tp:treatment-sec sec-type="description" id="SECID0E4RAE"><title>Description.</title><p>Measurements. <bold>Male.</bold> Holotype ♂: total length 2.00; carapace 1.00 long, 0.72 wide, 0.38 high; chelicerae 0.53 long. Paratypes ♂ (n=9): total length 1.78–2.36; carapace 0.72–1.20 long, 0.66–0.83 wide; 0.35–0.40 high; chelicerae 0.37–0.54 long.</p><p>Carapace dark greenishbrown. Cephalic region higher than thoracic region. Fovea distinct, blackish. Darkly colored crack-like pattern with indistinct borders apparent around fovea, at the corners of thoracic region and at the rear side of PME. Anterior eyes arranged in almost straight line. Chelicera color as carapace. Anterior surface of chelicera with irregularly distributed blackish setae of varying sizes, raised on small pits. Anterior margin of the cheliceral groove with four teeth, and posterior margin with three. Teeth on posterior margin smaller than anterior teeth, and almost identical in size to each other. Gnathocoxae yellowish brown, longer than wide, with sparsely distributed tiny, blackish, short setae on the surface. Labium trapezoid, slightly wider than long; darker in color compared to gnathocoxae. Sternum yellowish light brown, dark brown at the edges, with blackish setae on the surface varying in size especially towards the edges. Legs greyish light brown, with blackish setae in all segments, especially intense on ventral surfaces.</p><p>Posterior part of segments with dark rings.</p><p>Abdomen oval, with a characteristic pattern. Abdominal pattern forming a blackishbrown longitudinal band starting from the middle of the anterior side, barely reaching to the middle of abdomen, followed by five chevrons on the posterior. A variable dark colored pattern apparent onsides; tends to join with the first chevron at the anterior half. Apart from the specified patterns, dorsal side of abdomen grayish light brown, with variably distributed bright white spots. Ventral side of abdomen generally light in color, usually grayish, brown in some specimens.</p><p>Palp as in Figs <xref ref-type="fig" rid="F3">8–11</xref>, <xref ref-type="fig" rid="F5">26–28</xref>, <xref ref-type="fig" rid="F6">31–35</xref>; patella with flat dorsal apophysis located on conical dorsal extension; tibia with three apophyses: ventral (<italic><abbrev xmlns:xlink="http://www.w3.org/1999/xlink" xlink:title="ventral apophysis" id="ABBRID0EQSAE" xlink:type="simple">Va</abbrev></italic>), retrolateral (<italic><abbrev xmlns:xlink="http://www.w3.org/1999/xlink" xlink:title="retrolateral apophysis" id="ABBRID0EVSAE" xlink:type="simple">Ra</abbrev></italic>) and dorsal (<italic><abbrev xmlns:xlink="http://www.w3.org/1999/xlink" xlink:title="dorsal apophysis" id="ABBRID0E1SAE" xlink:type="simple">Da</abbrev></italic>); cymbium conical, its height subequal to half of the length; posterior arm of conductor (<italic><abbrev xmlns:xlink="http://www.w3.org/1999/xlink" xlink:title="posterior arm of conductor" id="ABBRID0E6SAE" xlink:type="simple">Pc</abbrev></italic>) with almost straight tip locked by three tibial apophyses and cymbium; sperm duct makes a loop (<italic><abbrev xmlns:xlink="http://www.w3.org/1999/xlink" xlink:title="loop of seminal duct" id="ABBRID0EETAE" xlink:type="simple">Sl</abbrev></italic>) at approximately the 10 o’clock position (Fig. <xref ref-type="fig" rid="F3">9</xref>).</p><p><bold>Female.</bold> Paratypes ♀ (n=10). Total length 1.90–2.60; carapace 0.54–0.80 long, 0.52–0.56 wide, 0.29–0.40 high; chelicerae 0.25–0.36 long.</p><p>Females slightly lighter than males. Crack-like blackish pattern on carapace much more distinct in females. Dorsal pattern on abdomen distinct but usually duller in color compared to males. Calamistrum with eight setae, slightly longer than half of metatarsus. Spines lower in number compared to males. For leg measurements see Table <xref ref-type="table" rid="T1">1</xref>.</p><table-wrap id="T1" position="float" orientation="portrait"><label>Table 1.</label><caption><p>Leg measurements of <italic><tp:taxon-name><tp:taxon-name-part taxon-name-part-type="genus">Lathys</tp:taxon-name-part> <tp:taxon-name-part taxon-name-part-type="species">ankaraensis</tp:taxon-name-part></tp:taxon-name></italic> sp. n.</p></caption><table id="TID0EYXAE" rules="all"><thead><tr><th rowspan="1" colspan="1">Legs</th><th rowspan="1" colspan="1">
                    <abbrev xmlns:xlink="http://www.w3.org/1999/xlink" xlink:title="femur" id="ABBRID0ETUAE" xlink:type="simple">Fe</abbrev>
                  </th><th rowspan="1" colspan="1">
                    <abbrev xmlns:xlink="http://www.w3.org/1999/xlink" xlink:title="patella" id="ABBRID0E2UAE" xlink:type="simple">Pa</abbrev>
                  </th><th rowspan="1" colspan="1">
                    <abbrev xmlns:xlink="http://www.w3.org/1999/xlink" xlink:title="tibia" id="ABBRID0EDVAE" xlink:type="simple">Ti</abbrev>
                  </th><th rowspan="1" colspan="1">
                    <abbrev xmlns:xlink="http://www.w3.org/1999/xlink" xlink:title="metatarsus" id="ABBRID0ELVAE" xlink:type="simple">Me</abbrev>
                  </th><th rowspan="1" colspan="1">
                    <abbrev xmlns:xlink="http://www.w3.org/1999/xlink" xlink:title="tarsus" id="ABBRID0ETVAE" xlink:type="simple">Ta</abbrev>
                  </th><th rowspan="1" colspan="1">Total</th></tr><tr><th rowspan="1" colspan="7">♂ / ♀</th></tr></thead><tbody><tr><td rowspan="1" colspan="1">I</td><td rowspan="1" colspan="1">0.83 / 0.66</td><td rowspan="1" colspan="1">0.33 / 0.27</td><td rowspan="1" colspan="1">0.75 / 0.52</td><td rowspan="1" colspan="1">0.63 / 0.43</td><td rowspan="1" colspan="1">0.33 / 0.29</td><td rowspan="1" colspan="1">2.87 / 2.15</td></tr><tr><td rowspan="1" colspan="1">II</td><td rowspan="1" colspan="1">0.70 / 0.59</td><td rowspan="1" colspan="1">0.30 / 0.24</td><td rowspan="1" colspan="1">0.62 / 0.44</td><td rowspan="1" colspan="1">0.54 / 0.36</td><td rowspan="1" colspan="1">0.32 / 0.26</td><td rowspan="1" colspan="1">2.48 / 1.88</td></tr><tr><td rowspan="1" colspan="1">III</td><td rowspan="1" colspan="1">0.61 / 0.50</td><td rowspan="1" colspan="1">0.26 / 0.22</td><td rowspan="1" colspan="1">0.40 / 0.32</td><td rowspan="1" colspan="1">0.48 / 0.32</td><td rowspan="1" colspan="1">0.30 / 0.22</td><td rowspan="1" colspan="1">2.05 / 1.55</td></tr><tr><td rowspan="1" colspan="1">IV</td><td rowspan="1" colspan="1">0.67 / 0.63</td><td rowspan="1" colspan="1">0.27 / 0.25</td><td rowspan="1" colspan="1">0.58 / 0.47</td><td rowspan="1" colspan="1">0.51 / 0.46</td><td rowspan="1" colspan="1">0.30 / 0.26</td><td rowspan="1" colspan="1">2.33 / 2.04</td></tr></tbody></table></table-wrap><p>Epigyne as in Figs <xref ref-type="fig" rid="F4">17–19</xref>, <xref ref-type="fig" rid="F5">22–25</xref>, <xref ref-type="fig" rid="F7">37–40</xref>; fovea (<italic><abbrev xmlns:xlink="http://www.w3.org/1999/xlink" xlink:title="fovea" id="ABBRID0EGZAE" xlink:type="simple">Fo</abbrev></italic>) wide, twice as wide than long, with two partly fused atria (<italic><abbrev xmlns:xlink="http://www.w3.org/1999/xlink" xlink:title="atrium" id="ABBRID0ELZAE" xlink:type="simple">At</abbrev></italic>), septum (<italic><abbrev xmlns:xlink="http://www.w3.org/1999/xlink" xlink:title="septum" id="ABBRID0EQZAE" xlink:type="simple">Se</abbrev></italic>) located in anterior half of fovea, wide, covered with few setae. Endogyne with small receptacles (<italic><abbrev xmlns:xlink="http://www.w3.org/1999/xlink" xlink:title="Reseptacle" id="ABBRID0EVZAE" xlink:type="simple">Re</abbrev></italic>) and long copulatory ducts forming several coils in two plains, anterior part with one coil (<italic><abbrev xmlns:xlink="http://www.w3.org/1999/xlink" xlink:title="coil" id="ABBRID0E1ZAE" xlink:type="simple">Cl</abbrev></italic>) almost parallel to the epigynal plate, and other coils (<italic><abbrev xmlns:xlink="http://www.w3.org/1999/xlink" xlink:title="other coils" id="ABBRID0E6ZAE" xlink:type="simple">Cp</abbrev></italic>) make several loops around receptacles.</p></tp:treatment-sec><tp:treatment-sec sec-type="natural history" id="SECID0ED1AE"><title>Natural history.</title><p>It seems that adult specimens of the new species can be found throughout the whole year. <italic><tp:taxon-name><tp:taxon-name-part taxon-name-part-type="genus">Lathys</tp:taxon-name-part> <tp:taxon-name-part taxon-name-part-type="species">ankaraensis</tp:taxon-name-part></tp:taxon-name></italic> sp. n. was found exclusively in the litter under pine trees or oak bushes (Fig. 43).</p></tp:treatment-sec><tp:treatment-sec sec-type="comments" id="SECID0EX1AE"><title>Comments.</title><p>The first record of the genus <italic><tp:taxon-name><tp:taxon-name-part taxon-name-part-type="genus">Lathys</tp:taxon-name-part></tp:taxon-name></italic> from Turkey has been provided with <italic><tp:taxon-name><tp:taxon-name-part taxon-name-part-type="genus">Lathys</tp:taxon-name-part> <tp:taxon-name-part taxon-name-part-type="species">humilis</tp:taxon-name-part></tp:taxon-name></italic> from the Marmara region (Tekirdağ province; European part of Turkey; van <xref ref-type="bibr" rid="B3">Helsdingen 2013</xref>). Subsequent records were presented more recently as <italic><tp:taxon-name><tp:taxon-name-part taxon-name-part-type="genus">Lathys</tp:taxon-name-part> <tp:taxon-name-part taxon-name-part-type="species">lehtineni</tp:taxon-name-part></tp:taxon-name></italic> and <italic><tp:taxon-name><tp:taxon-name-part taxon-name-part-type="genus">Lathys</tp:taxon-name-part> <tp:taxon-name-part taxon-name-part-type="species">stigmatisata</tp:taxon-name-part></tp:taxon-name></italic> respectively from the Aegean (Aydın Province, <xref ref-type="bibr" rid="B2">Danışman et al. 2014</xref>) and Central Anatolia (<xref ref-type="bibr" rid="B4">Koçyiğit et al. 2016</xref>) regions.</p><p>With description of <italic><tp:taxon-name><tp:taxon-name-part taxon-name-part-type="genus">Lathys</tp:taxon-name-part> <tp:taxon-name-part taxon-name-part-type="species">ankaraensis</tp:taxon-name-part></tp:taxon-name></italic>, the number of <italic><tp:taxon-name><tp:taxon-name-part taxon-name-part-type="genus">Lathys</tp:taxon-name-part></tp:taxon-name></italic> species known from Turkey has increased to four and number of dictynid species to twenty (<xref ref-type="bibr" rid="B1">Bayram et al. 2016</xref>). These numbers are expected to increase in near future as there are species known from the close vicinity such as <italic><tp:taxon-name><tp:taxon-name-part taxon-name-part-type="genus">Lathys</tp:taxon-name-part> <tp:taxon-name-part taxon-name-part-type="species">cambridgei</tp:taxon-name-part></tp:taxon-name></italic> (Simon, 1874), <italic><tp:taxon-name><tp:taxon-name-part taxon-name-part-type="genus">Lathys</tp:taxon-name-part> <tp:taxon-name-part taxon-name-part-type="species">spasskyi</tp:taxon-name-part></tp:taxon-name></italic> Andreeva &amp; Tyshchenko, 1969 or <italic><tp:taxon-name><tp:taxon-name-part taxon-name-part-type="genus">Lathys</tp:taxon-name-part> <tp:taxon-name-part taxon-name-part-type="species">nielseni</tp:taxon-name-part></tp:taxon-name></italic> (Schenkel, 1932), which have a wide distribution in the West Palaearctic. It is worth mentioning that records of <italic><tp:taxon-name><tp:taxon-name-part taxon-name-part-type="genus">Lathys</tp:taxon-name-part> <tp:taxon-name-part taxon-name-part-type="species">lehtineni</tp:taxon-name-part></tp:taxon-name></italic> (<xref ref-type="bibr" rid="B2">Danışman et al. 2014</xref>) from Aydın and <italic><tp:taxon-name><tp:taxon-name-part taxon-name-part-type="genus">Lathys</tp:taxon-name-part> <tp:taxon-name-part taxon-name-part-type="species">stigmatisata</tp:taxon-name-part></tp:taxon-name></italic> (<xref ref-type="bibr" rid="B4">Koçyiğit et al. 2016</xref>) from Niğde, Aksaray provinces may refer to another species. According to the original description, <italic><tp:taxon-name><tp:taxon-name-part taxon-name-part-type="genus">Lathys</tp:taxon-name-part> <tp:taxon-name-part taxon-name-part-type="species">lehtineni</tp:taxon-name-part></tp:taxon-name></italic> lacks any pattern, but Fig. <xref ref-type="fig" rid="F2">3A</xref> in <xref ref-type="bibr" rid="B2">Danışman et al. (2014)</xref> displays a distinct pattern. A key feature of the male of <italic><tp:taxon-name><tp:taxon-name-part taxon-name-part-type="genus">Lathys</tp:taxon-name-part> <tp:taxon-name-part taxon-name-part-type="species">stigmatisata</tp:taxon-name-part></tp:taxon-name></italic> is the conical outgrowth of the palpal patella (<xref ref-type="bibr" rid="B8">Marusik et al. 2009b</xref>), and such outgrowth is missing on Fig. <xref ref-type="fig" rid="F2">2</xref> in <xref ref-type="bibr" rid="B4">Koçyiğit et al. (2016)</xref>.</p><p>Below a key to the species reported from Turkey is provided.</p></tp:treatment-sec><ref-list><ref id="B3"><mixed-citation xmlns:xlink="http://www.w3.org/1999/xlink" xlink:type="simple">
          <person-group><name name-style="western"><surname>Helsdingen</surname><given-names>PJ van</given-names></name></person-group> (<year>2013</year>) <article-title>A quick scan of the spider fauna of the European part of Turkey.</article-title> <source>Nieuwsbrief Spined</source> <volume>33</volume>(<issue>1</issue>): <fpage>29</fpage>–<lpage>38</lpage>.</mixed-citation></ref><ref id="B2"><mixed-citation xmlns:xlink="http://www.w3.org/1999/xlink" xlink:type="simple">
          <person-group><name name-style="western"><surname>Danışman</surname><given-names>T</given-names></name><name name-style="western"><surname>Gündüz</surname><given-names>G</given-names></name><name name-style="western"><surname>Bayram</surname><given-names>A</given-names></name><name name-style="western"><surname>Coşar</surname><given-names>İ</given-names></name><name name-style="western"><surname>Allahverdi</surname><given-names>H</given-names></name></person-group> (<year>2014</year>) <article-title>Contributions to the knowledge of dictynid spider fauna of Turkey (<tp:taxon-name><tp:taxon-name-part taxon-name-part-type="order">Araneae</tp:taxon-name-part></tp:taxon-name>, <tp:taxon-name><tp:taxon-name-part taxon-name-part-type="family">Dictynidae</tp:taxon-name-part></tp:taxon-name>).</article-title> <source>Serket</source> <volume>14</volume>(<issue>2</issue>): <fpage>63</fpage>–<lpage>67</lpage>.</mixed-citation></ref><ref id="B4"><mixed-citation xmlns:xlink="http://www.w3.org/1999/xlink" xlink:type="simple">
          <person-group><name name-style="western"><surname>Koçyiğit</surname><given-names>HO</given-names></name><name name-style="western"><surname>Demir</surname><given-names>H</given-names></name><name name-style="western"><surname>Seyyar</surname><given-names>O</given-names></name></person-group> (<year>2016</year>) <article-title>The spider fauna of Hasan Mountain in Turkey.</article-title> <source>Serket</source> <volume>15</volume>(<issue>1</issue>): <fpage>8</fpage>–<lpage>29</lpage>.</mixed-citation></ref><ref id="B1"><mixed-citation xmlns:xlink="http://www.w3.org/1999/xlink" xlink:type="simple">
          <person-group><name name-style="western"><surname>Bayram</surname><given-names>A</given-names></name><name name-style="western"><surname>Kunt</surname><given-names>KB</given-names></name><name name-style="western"><surname>Danışman</surname><given-names>T</given-names></name></person-group> (<year>2016</year>) <source>The Checklist of the Spiders of Turkey</source>. <comment>Version 2016</comment>. <ext-link xlink:type="simple" ext-link-type="uri" xlink:href="http://www.spidersofturkey.info">http://www.spidersofturkey.info</ext-link> [<date-in-citation content-type="access-date">accessed on 01 July 2016</date-in-citation>]</mixed-citation></ref><ref id="B8"><mixed-citation xmlns:xlink="http://www.w3.org/1999/xlink" xlink:type="simple">
          <person-group><name name-style="western"><surname>Marusik</surname><given-names>YM</given-names></name><name name-style="western"><surname>Kovblyuk</surname><given-names>MM</given-names></name><name name-style="western"><surname>Nadolny</surname><given-names>AA</given-names></name></person-group> (<year>2009b</year>) <article-title>A survey of <italic><tp:taxon-name><tp:taxon-name-part taxon-name-part-type="genus">Lathys</tp:taxon-name-part></tp:taxon-name></italic> Simon, 1884, from Crimea with resurrection of <italic><tp:taxon-name><tp:taxon-name-part taxon-name-part-type="genus">Scotolathys</tp:taxon-name-part></tp:taxon-name></italic> Simon, 1884 (<tp:taxon-name><tp:taxon-name-part taxon-name-part-type="order">Aranei</tp:taxon-name-part></tp:taxon-name>: <tp:taxon-name><tp:taxon-name-part taxon-name-part-type="family">Dictynidae</tp:taxon-name-part></tp:taxon-name>).</article-title> <source><tp:taxon-name><tp:taxon-name-part taxon-name-part-type="phylum">Arthropoda</tp:taxon-name-part></tp:taxon-name> Selecta</source> <volume>18</volume>: <fpage>21</fpage>–<lpage>33</lpage>.</mixed-citation></ref></ref-list></tp:taxon-treatment>
